# Supplementary material for: Fluorescent Liquid Tetrazines
Source: Molecules. 2021 Oct 6;26(19):6047. doi: 10.3390/molecules26196047 (PMC8512366; doi:10.3390/molecules26196047)
Supplement: Supplementary file 1 [file molecules-26-06047-s001.zip]

Archive with 1 entries (1 files):
- molecules-1399021-SI.pdf
